# Supplementary material for: 2.7 million samples genotyped for HLA by next generation sequencing: lessons learned
Source: BMC Genomics. 2017 Feb 14;18:161. doi: 10.1186/s12864-017-3575-z (PMC5309984; doi:10.1186/s12864-017-3575-z)
Supplement: Additional file 3: Table S1. — Average monthly primer dimer rates split by workflows and sequencing instruments. (CSV 2 kb) [file 12864_2017_3575_MOESM3_ESM.csv]

Workflow	Fluidigm old	Fluidigm old	Fluidigm old	Fluidigm new	NA
Chemistry	MiSeq v2	MiSeq v3	HiSeq 2500 RR v2	HiSeq 2500 RR v2	HiSeq 2500 RR v2
11/2013	25.7% (± 11.5%; n = 7174)	28.5% (± 11%; n = 5482)	NA	NA	NA
12/2013	23.9% (± 10.1%; n = 6586)	33.4% (± 13.1%; n = 19927)	NA	NA	NA
01/2014	31.3% (± 14.2%; n = 26550)	37% (± 14.2%; n = 21618)	NA	NA	NA
02/2014	23.7% (± 10.2%; n = 30748)	23.4% (± 11.1%; n = 24805)	NA	NA	NA
03/2014	18.5% (± 5.4%; n = 36617)	17.7% (± 5.2%; n = 29795)	NA	NA	NA
04/2014	20.1% (± 6.2%; n = 24441)	16.3% (± 5.8%; n = 40530)	NA	NA	NA
05/2014	16.1% (± 5.7%; n = 37308)	15.1% (± 6.3%; n = 39573)	NA	NA	NA
06/2014	15.7% (± 4.5%; n = 6718)	15.9% (± 6.1%; n = 62250)	NA	NA	NA
07/2014	14.4% (± 6.9%; n = 1499)	13% (± 5.6%; n = 59961)	NA	NA	NA
08/2014	11.9% (± 3.9%; n = 1661)	11.1% (± 3.9%; n = 65857)	NA	NA	NA
09/2014	13.5% (± 4.8%; n = 2029)	13.3% (± 4.9%; n = 37739)	NA	NA	NA
10/2014	17.9% (± 6.7%; n = 1414)	17.4% (± 6.9%; n = 59413)	NA	NA	NA
11/2014	13.2% (± 7.2%; n = 3004)	12.1% (± 6.2%; n = 59794)	NA	NA	NA
12/2014	13% (± 7.6%; n = 1023)	9.8% (± 5%; n = 28693)	10.7% (± 7.1%; n = 9584)	NA	NA
01/2015	12.4% (± 7%; n = 2622)	11.9% (± 5.6%; n = 2820)	17.8% (± 8.4%; n = 50306)	NA	NA
02/2015	13.4% (± 6.5%; n = 1137)	11.7% (± 5.8%; n = 1216)	13.1% (± 6%; n = 31551)	NA	NA
03/2015	22.2% (± 11.8%; n = 1776)	25.1% (± 12.4%; n = 2737)	23.3% (± 12.4%; n = 70302)	NA	NA
04/2015	15.8% (± 5.1%; n = 561)	13.1% (± 5.9%; n = 1651)	17.2% (± 8.7%; n = 57291)	NA	NA
05/2015	9.7% (± 4.6%; n = 1627)	11.5% (± 4.5%; n = 1290)	12.3% (± 5.1%; n = 67865)	NA	NA
06/2015	5.6% (± 3.8%; n = 1227)	8.3% (± 4%; n = 1494)	8.7% (± 4.9%; n = 61146)	NA	NA
07/2015	6% (± 3.6%; n = 1465)	5.5% (± 2.2%; n = 1185)	6.4% (± 2.6%; n = 59784)	NA	NA
08/2015	6.8% (± 3.2%; n = 1663)	7.5% (± 3.6%; n = 1131)	7.7% (± 3.6%; n = 59742)	NA	NA
09/2015	4.4% (± 2.4%; n = 931)	4.4% (± 2%; n = 441)	5.4% (± 2.4%; n = 32113)	NA	NA
10/2015	3.8% (± 1.3%; n = 847)	4.5% (± 1.9%; n = 1912)	4.6% (± 2.1%; n = 35436)	NA	NA
11/2015	4.8% (± 2.2%; n = 521)	4.8% (± 2.1%; n = 1158)	4.5% (± 1.9%; n = 33872)	4.4% (± 1.7%; n = 13144)	0.4% (± 0.3%; n = 1901)
12/2015	NA	NA	NA	4.5% (± 1.8%; n = 36329)	0.9% (± 0.8%; n = 12440)
01/2016	NA	NA	NA	4.3% (± 1.6%; n = 55666)	1% (± 1%; n = 23808)
02/2016	NA	NA	NA	2.2% (± 0.9%; n = 41540)	0.7% (± 0.5%; n = 18933)
03/2016	NA	NA	NA	2.5% (± 1.5%; n = 44458)	1% (± 0.8%; n = 21782)
04/2016	NA	NA	NA	2.4% (± 1.7%; n = 50373)	1% (± 0.8%; n = 22961)
05/2016	NA	NA	NA	3.1% (± 2.7%; n = 44340)	1.2% (± 1.1%; n = 18991)
06/2016	NA	NA	NA	2.7% (± 1.4%; n = 6604)	1.1% (± 0.8%; n = 5575)
